# Supplementary material for: Machine Learning Method to Explore the Correlation between Fly Ash Content and Chloride Resistance
Source: Materials (Basel). 2024 Mar 4;17(5):1192. doi: 10.3390/ma17051192 (PMC10934373; doi:10.3390/ma17051192)
Supplement: Supplementary file 1 [file materials-17-01192-s001.zip]

Archive with 1 entries (1 files):
- materials-2865984-supplementary.pdf
